# Supplementary material for: Data on genome analysis of Bacillus velezensis LS69
Source: Data Brief. 2017 May 5;13:1–5. doi: 10.1016/j.dib.2017.04.053 (PMC5436065; doi:10.1016/j.dib.2017.04.053)
Supplement: Supplementary file 2 — Supplementary Table 1. [file mmc1.xls]

## Sheet: Islandviewer Results
Supplementary Table 1 Overview of the genes clustered on the genetic islands in Bacillus velezensis LS69
Genetic islands	Island start	Island end	Length	Locus	Product
Island I	100163	135711	35548	A8142_RS00530	RNA polymerase factor sigma-70
Island I	100163	135711	35548	A8142_RS00535	50S ribosomal protein L33
Island I	100163	135711	35548	A8142_RS00540	preprotein translocase subunit SecE
Island I	100163	135711	35548	A8142_RS00545	transcription termination/antitermination protein NusG
Island I	100163	135711	35548	A8142_RS00550	50S ribosomal protein L11
Island I	100163	135711	35548	A8142_RS00555	50S ribosomal protein L1
Island I	100163	135711	35548	A8142_RS00560	50S ribosomal protein L10
Island I	100163	135711	35548	A8142_RS00565	50S ribosomal protein L7/L12
Island I	100163	135711	35548	A8142_RS00570	16S rRNA methyltransferase
Island I	100163	135711	35548	A8142_RS00575	DNA-directed RNA polymerase subunit beta
Island I	100163	135711	35548	A8142_RS00580	DNA-directed RNA polymerase subunit beta'
Island I	100163	135711	35548	A8142_RS00585	50S ribosomal protein L7/L12
Island I	100163	135711	35548	A8142_RS00590	30S ribosomal protein S12
Island I	100163	135711	35548	A8142_RS00595	30S ribosomal protein S7
Island I	100163	135711	35548	A8142_RS00600	elongation factor G
Island I	100163	135711	35548	A8142_RS00605	elongation factor Tu
Island I	100163	135711	35548	A8142_RS00610	aminopeptidase
Island I	100163	135711	35548	A8142_RS00615	30S ribosomal protein S10
Island I	100163	135711	35548	A8142_RS00620	50S ribosomal protein L3
Island I	100163	135711	35548	A8142_RS00625	50S ribosomal protein L4
Island I	100163	135711	35548	A8142_RS00630	50S ribosomal protein L23
Island I	100163	135711	35548	A8142_RS00635	50S ribosomal protein L2
Island I	100163	135711	35548	A8142_RS00640	30S ribosomal protein S19
Island I	100163	135711	35548	A8142_RS00645	50S ribosomal protein L22
Island I	100163	135711	35548	A8142_RS00650	30S ribosomal protein S3
Island I	100163	135711	35548	A8142_RS00655	50S ribosomal protein L16
Island I	100163	135711	35548	A8142_RS00660	50S ribosomal protein L29
Island I	100163	135711	35548	A8142_RS00665	30S ribosomal protein S17
Island I	100163	135711	35548	A8142_RS00670	50S ribosomal protein L14
Island I	100163	135711	35548	A8142_RS00675	50S ribosomal protein L24
Island I	100163	135711	35548	A8142_RS00680	50S ribosomal protein L5
Island I	100163	135711	35548	A8142_RS18970	30S ribosomal protein S14
Island I	100163	135711	35548	A8142_RS00685	30S ribosomal protein S8
Island I	100163	135711	35548	A8142_RS00690	50S ribosomal protein L6
Island I	100163	135711	35548	A8142_RS00695	50S ribosomal protein L18
Island I	100163	135711	35548	A8142_RS00700	30S ribosomal protein S5
Island I	100163	135711	35548	A8142_RS00705	50S ribosomal protein L30
Island I	100163	135711	35548	A8142_RS00710	50S ribosomal protein L15
Island I	100163	135711	35548	A8142_RS00715	preprotein translocase subunit SecY
Island I	100163	135711	35548	A8142_RS00720	adenylate kinase
Island I	100163	135711	35548	A8142_RS00725	type I methionyl aminopeptidase
Island I	100163	135711	35548	A8142_RS18975	hypothetical protein
Island I	100163	135711	35548	A8142_RS00730	translation initiation factor IF-1
Island I	100163	135711	35548	A8142_RS00735	50S ribosomal protein L36
Island I	100163	135711	35548	A8142_RS00740	30S ribosomal protein S13
Island I	100163	135711	35548	A8142_RS00745	30S ribosomal protein S11
Island I	100163	135711	35548	A8142_RS00750	DNA-directed RNA polymerase subunit alpha
Island I	100163	135711	35548	A8142_RS00755	50S ribosomal protein L17
Island I	100163	135711	35548	A8142_RS00760	energy-coupling factor transporter ATPase
Island I	100163	135711	35548	A8142_RS00765	energy-coupling factor transporter ATPase
Island I	100163	135711	35548	A8142_RS00770	cobalt ABC transporter permease
Island II	181014	186876	5862	A8142_RS01000	DNA-binding response regulator
Island II	181014	186876	5862	A8142_RS01005	ATP-binding protein
Island II	181014	186876	5862	A8142_RS01010	bacitracin ABC transporter ATP-binding protein
Island II	181014	186876	5862	A8142_RS01015	ABC transporter permease
Island II	181014	186876	5862	A8142_RS01020	hypothetical protein
Island II	181014	186876	5862	A8142_RS18980	DUF4885 domain-containing protein
Island III	476595	513521	36926	A8142_RS02425	hypothetical protein
Island III	476595	513521	36926	A8142_RS02430	ATP-binding protein
Island III	476595	513521	36926	A8142_RS02435	hypothetical protein
Island III	476595	513521	36926	A8142_RS02440	hypothetical protein
Island III	476595	513521	36926	A8142_RS02445	hypothetical protein
Island III	476595	513521	36926	A8142_RS02450	hypothetical protein
Island III	476595	513521	36926	A8142_RS19025	glycine/betaine ABC transporter
Island III	476595	513521	36926	A8142_RS02455	MFS transporter
Island III	476595	513521	36926	A8142_RS02460	transcriptional regulator
Island III	476595	513521	36926	A8142_RS02465	hypothetical protein
Island III	476595	513521	36926	A8142_RS02470	hypothetical protein
Island III	476595	513521	36926	A8142_RS02475	methylated-DNA--protein-cysteine methyltransferase
Island III	476595	513521	36926	A8142_RS19030	hypothetical protein
Island III	476595	513521	36926	A8142_RS02480	transcriptional regulator
Island III	476595	513521	36926	A8142_RS02485	hypothetical protein
Island III	476595	513521	36926	A8142_RS02490	fatty acid desaturase
Island III	476595	513521	36926	A8142_RS19035	hypothetical protein
Island III	476595	513521	36926	A8142_RS02495	cold-shock protein
Island III	476595	513521	36926	A8142_RS02500	transcription factor YdeB
Island III	476595	513521	36926	A8142_RS02505	hypothetical protein
Island III	476595	513521	36926	A8142_RS02510	hypothetical protein
Island III	476595	513521	36926	A8142_RS02515	sulfurtransferase
Island III	476595	513521	36926	A8142_RS02520	hypothetical protein
Island III	476595	513521	36926	A8142_RS02525	hypothetical protein
Island III	476595	513521	36926	A8142_RS02530	hypothetical protein
Island III	476595	513521	36926	A8142_RS02535	anion permease
Island III	476595	513521	36926	A8142_RS02540	amino-acid racemase
Island III	476595	513521	36926	A8142_RS02545	hypothetical protein
Island III	476595	513521	36926	A8142_RS02550	PadR family transcriptional regulator
Island III	476595	513521	36926	A8142_RS02555	protein teg
Island III	476595	513521	36926	A8142_RS02560	hypothetical protein
Island III	476595	513521	36926	A8142_RS02565	cupin
Island III	476595	513521	36926	A8142_RS02570	hypothetical protein
Island III	476595	513521	36926	A8142_RS02575	hypothetical protein
Island III	476595	513521	36926	A8142_RS02580	FAD-binding protein
Island III	476595	513521	36926	A8142_RS19040	glyoxalase
Island III	476595	513521	36926	A8142_RS02585	cation transporter
Island III	476595	513521	36926	A8142_RS02590	oxidoreductase
Island III	476595	513521	36926	A8142_RS02595	hypothetical protein
Island III	476595	513521	36926	A8142_RS02600	hypothetical protein
Island III	476595	513521	36926	A8142_RS02605	hypothetical protein
Island III	476595	513521	36926	A8142_RS02610	dihydrodipicolinate synthase family protein
Island III	476595	513521	36926	A8142_RS19045	hypothetical protein
Island III	476595	513521	36926	A8142_RS02620	hypothetical protein
Island III	476595	513521	36926	A8142_RS02625	Cfr family 23S ribosomal RNA methyltransferase
Island III	476595	513521	36926	A8142_RS02630	hypothetical protein
Island III	476595	513521	36926	A8142_RS02635	arsenic resistance protein
Island IV	1168769	1176886	8117	A8142_RS05950	DNA-binding response regulator
Island IV	1168769	1176886	8117	A8142_RS05955	two-component sensor histidine kinase
Island IV	1168769	1176886	8117	A8142_RS05960	ABC transporter ATP-binding protein
Island IV	1168769	1176886	8117	A8142_RS05965	ABC transporter permease
Island IV	1168769	1176886	8117	A8142_RS05970	hypothetical protein
Island IV	1168769	1176886	8117	A8142_RS05975	histidine kinase
Island IV	1168769	1176886	8117	A8142_RS05980	DNA-binding response regulator
Island IV	1168769	1176886	8117	A8142_RS05985	hypothetical protein
Island IV	1168769	1176886	8117	A8142_RS05990	LanM family lanthionine synthetase
Island V	1565059	1575662	10603	A8142_RS07700	malonyl CoA-acyl carrier protein transacylase
Island V	1565059	1575662	10603	A8142_RS07705	beta-ketoacyl-ACP reductase
Island V	1565059	1575662	10603	A8142_RS07710	acyl carrier protein
Island V	1565059	1575662	10603	A8142_RS07715	ribonuclease 3
Island V	1565059	1575662	10603	A8142_RS07720	chromosome segregation protein SMC
Island V	1565059	1575662	10603	A8142_RS07725	signal recognition particle-docking protein FtsY
Island V	1565059	1575662	10603	A8142_RS07730	amino acid transporter
Island V	1565059	1575662	10603	A8142_RS07735	hypothetical protein
Island V	1565059	1575662	10603	A8142_RS07740	signal recognition particle protein
Island V	1565059	1575662	10603	A8142_RS07745	30S ribosomal protein S16
Island VI	2069211	2083239	14028	A8142_RS09635	SDR family oxidoreductase
Island VI	2069211	2083239	14028	A8142_RS19230	hypothetical protein
Island VI	2069211	2083239	14028	A8142_RS09640	hypothetical protein
Island VI	2069211	2083239	14028	A8142_RS19235	hypothetical protein
Island VI	2069211	2083239	14028	A8142_RS09645	hypothetical protein
Island VI	2069211	2083239	14028	A8142_RS09650	hypothetical protein
Island VI	2069211	2083239	14028	A8142_RS09655	hypothetical protein
Island VI	2069211	2083239	14028	A8142_RS09660	aspartate phosphatase
Island VI	2069211	2083239	14028	A8142_RS09665	hypothetical protein
Island VI	2069211	2083239	14028	A8142_RS09670	hypothetical protein
Island VI	2069211	2083239	14028	A8142_RS09675	hypothetical protein
Island VI	2069211	2083239	14028	A8142_RS09680	hypothetical protein
Island VI	2069211	2083239	14028	A8142_RS09685	hypothetical protein
Island VI	2069211	2083239	14028	A8142_RS09690	hypothetical protein
Island VI	2069211	2083239	14028	A8142_RS09695	SPBc2 prophage-derived protein YokH
Island VI	2069211	2083239	14028	A8142_RS09700	endonuclease
Island VI	2069211	2083239	14028	A8142_RS09705	resolvase
Island VI	2069211	2083239	14028	A8142_RS09710	hypothetical protein
Island VII	3808046	3815636	7590	A8142_RS18400	replication ATP-dependent helicase
Island VII	3808046	3815636	7590	A8142_RS18405	SIR2 family protein
Island VII	3808046	3815636	7590	A8142_RS18410	hypothetical protein
Island VII	3808046	3815636	7590	A8142_RS18415	RlmH
Island VII	3808046	3815636	7590	A8142_RS18420	CxxH/CxxC protein
Island VII	3808046	3815636	7590	A8142_RS18430	hypothetical protein
